# Supplementary material for: An Ultra-Short Measure of Excessive Daytime Sleepiness Is Related to Circadian Biological Rhythms: The French Psychometric Validation of the Barcelona Sleepiness Index
Source: J Clin Med. 2022 Jul 4;11(13):3892. doi: 10.3390/jcm11133892 (PMC9267909; doi:10.3390/jcm11133892)
Supplement: Supplementary file 1 [file jcm-11-03892-s001.zip]

Archive with 1 entries (1 files):
- jcm-1753987-supplementary.pdf
